# Supplementary material for: De novo design of anti-variant COVID-19 vaccine
Source: Biol Methods Protoc. 2023 Sep 26;8(1):bpad021. doi: 10.1093/biomethods/bpad021 (PMC10580973; doi:10.1093/biomethods/bpad021)
Supplement: bpad021_Supplementary_Data [file bpad021_supplementary_data.zip]

Archive with 6 entries (6 files):
- Supplementary movie-Vacfl.mp4
- Supplemental Table 1.xlsx
- Supplementary movie-native spike.mp4
- Supplementary movie-Vacdeltm.mp4
- Supplementary_Fig._S_1-13.pdf
- Supplementary Fig S1 (Enlarged).pdf
